# Supplementary material for: Selenium uptake, tolerance and reduction in Flammulina velutipes supplied with selenite
Source: PeerJ. 2016 May 11;4:e1993. doi: 10.7717/peerj.1993 (PMC4986802; doi:10.7717/peerj.1993)
Supplement: Supplemental Information 1 — Raw data of the uptake and toxicity experiments. [file peerj-04-1993-s001.xlsx]

## Sheet: uptake experiment
	Treatment	Se uptake rate（μg Se g-1h-1）				mean	SD	SE
P or S starvation	CK	23.7187	26.1228	28.6768	18.7773	24.3239	4.2156	2.1078
	-P	16.0343	20.7801	15.385	20.569	18.1921	2.88003	1.44001
	-S	19.0396	17.3869	18.8065	16.3072	17.885	1.28061	0.640307
Metabolic inhibitor	CK	43.089	43.0969	43.867	44.2949	43.5869	0.59659	0.298295
	0.1 M 2,4-DNP	36.3659	40.8464	38.6914	39.1304	38.7585	1.84633	0.923166
pH variation	7.5	31.965	27.919	34.1741	27.516	30.3935	3.22312	1.61156
	6.5	33.3106	28.7777	34.9664	37.678	33.6832	3.73311	1.86656
	5.5	35.0241	36.5499	38.3639	31.4029	35.3352	2.95568	1.47784

## Sheet: toxicity experiment
Solid cultivation											Static cultivation
selenite concentration (mM)	Time (day)	colony diameter (cm)										Biomass (g)
		Replicate 1	Replicate 2	Replicate 3	Replicate 4	Replicate 5	mean	SD	SE		Selenite concentration (mM)	Replicate 1	Replicate 2	Replicate 3	Replicate 4	Replicate 5	mean	SD	SE			Replicate 1	Replicate 2	Replicate 3	Replicate 4				mean	SD	SE
0	0	0.7	0.7	0.7	0.7	0.7	0.7	0	0		0	0.1808	0.1468	0.1878	0.1648	0.1818	0.1724	0.0166523	0.00744715		0	0.58	0.598	0.573	*				0.583667	0.012897	0.0074461
	1	1.025	1.025	1.05	0.97	1.055	1.025	0.0337268	0.0150831		0.001	0.1398	0.1658	0.1388	0.1718	0.1798	0.1592	0.0188361	0.00842378		0.001	0.602	0.522	0.582	*				0.568667	0.0416333	0.024037
	2	2.115	2.115	2.31	1.65	2.03	2.044	0.243038	0.10869		0.01	0.1708	0.1798	0.1718	0.1938	0.1528	0.1738	0.0149164	0.00667083		0.01	0.544	0.584	0.673	0.48				0.57025	0.0807893	0.0403947
	3	3.295	3.295	3.65	3	3.315	3.311	0.23031	0.102998		0.03	0.184786	0.158005	0.167379	0.149971	0.144615	0.160951	0.0158549	0.00709054		0.03	0.489	0.481	0.535	*				0.501667	0.0291433	0.0168259
	4	4.585	4.585	5.025	4.29	4.705	4.638	0.265038	0.118528		0.1	0.1488	0.1108	0.1618	0.1328	0.1448	0.1398	0.0192354	0.00860233		0.1	0.625	0.306	0.683	0.301	0.589**	0.598**	0.469**	0.510143	0.154982	0.0585778
	5	5.94	5.94	6.295	5.37	5.995	5.908	0.334974	0.149805		0.3	0.123	0.108	0.114	0.126	0.124	0.119	0.00768115	0.00343511		0.3	0.216	0.337	0.204	0.195				0.238	0.0665582	0.0332791
	6	7.295	7.295	7.615	6.725	7.17	7.22	0.322025	0.144014		1	0.0518	0.0498	0.0628	0.0568	0.0518	0.0546	0.00526308	0.00235372		1	0.082	0.062	0.087	0.057				0.072	0.0147196	0.0073598
0.001	0	0.7	0.7	0.7	0.7	0.7	0.7	0	0		3	0	0	0	0	0	0	0	0		3	0	0	0	0				0	0	0
	1	1.04	1.015	1.015	1.075	1.08	1.045	0.0314245	0.0140535		5	0	0	0	0	0	0	0	0		5	0	0	0	0				0	0	0
	2	1.795	1.99	2	2.025	2.04	1.97	0.0998123	0.0446374		Note: the inoculum was picked out before weighing.										Note: * lost to bacterial contamination; ** Three additional replicates condidering the large variations between the first four replicates.
	3	3.095	3.23	3.205	3.35	3.295	3.235	0.0966307	0.0432146
	4	4.2	4.505	4.115	4.775	4.63	4.445	0.280914	0.125628
	5	5.825	5.93	5.35	6.075	6.015	5.839	0.28908	0.129281
	6	7.21	7.12	6.755	7.295	7.06	7.088	0.206416	0.092312
0.01	0	0.7	0.7	0.7	0.7	0.7	0.7	0	0
	1	1.01	1.02	1.075	1.075	1.035	1.043	0.0305369	0.0136565
	2	1.97	2.065	2.295	2.385	2.165	2.176	0.167869	0.0750733
	3	3.375	3.375	3.575	3.585	3.375	3.457	0.112339	0.0502394
	4	4.46	4.76	5.04	5.155	4.725	4.828	0.275014	0.12299
	5	5.75	6.07	6.385	6.375	5.96	6.108	0.273647	0.122379
	6	6.9	7.265	7.425	7.75	7.03	7.274	0.334989	0.149812
0.03	0	0.7	0.7	0.7	0.7	0.7	0.7	0	0
	1	1.05	1.03	1	1.07	1.03	1.03666	0.0278052	0.0124349
	2	2.04	2.02	2.09	1.98	1.99	2.02446	0.042315	0.0189238
	3	3.32	3.38	3.41	3.22	3.26	3.31828	0.0799996	0.0357769
	4	4.68	4.62	4.71	4.69	4.5	4.63883	0.0827603	0.0370115
	5	5.92	5.88	6	5.9	5.84	5.90884	0.0594495	0.0265866
	6	7.14	7.23	7.27	7.13	7.2	7.19487	0.0603842	0.0270046
0.1	0	0.7	0.7	0.7	0.7	0.7	0.7	0	0
	1	1	0.95	0.985	1.045	1.08	1.012	0.0510637	0.0228364
	2	1.97	1.72	1.9	1.945	2.13	1.933	0.147292	0.0658711
	3	3.155	2.67	2.73	3.095	3.29	2.988	0.273052	0.122113
	4	4.595	3.885	3.885	4.32	4.6	4.257	0.357991	0.160098
	5	5.74	4.97	4.12	5.45	5.72	5.2	0.678933	0.303628
	6	6.93	6.195	5.92	6.72	7.15	6.583	0.512538	0.229214
	7	7.695	7.43	6.795	7.895	8.02	7.567	0.48578	0.217248
0.3	0	0.7	0.7	0.7	0.7	0.7	0.7	0	0
	1	1.315	1.205	1.08	1.3	1.2	1.22	0.094406	0.0422197
	2	2.22	2.045	2.01	2.415	2.305	2.199	0.171588	0.0767366
	3	3.25	3.155	3.12	3.495	3.255	3.255	0.146501	0.0655172
	4	4.505	4.34	4.43	4.75	4.335	4.472	0.170536	0.076266
	5	5.3	5.53	5.695	5.86	5.53	5.583	0.209153	0.0935361
	6	6.66	6.705	6.95	6.9	6.135	6.67	0.323593	0.144715
	7	8.35	7.475	7.56	7.62	7.475	7.696	0.370699	0.165781
1	0	0.7	0.7	0.7	0.7	0.7	0.7	0	0
	1	1.005	0.985	0.925	0.825	1.04	0.956	0.0842912	0.0376962
	2	1.485	1.985	1.765	1.78	1.75	1.753	0.177855	0.0795393
	3	1.905	2.875	2.295	2.45	2.38	2.381	0.347408	0.155366
	4	2.35	3.86	3.595	2.91	3.05	3.153	0.59365	0.265488
	5	2.605	4.15	3.915	3.11	3.21	3.398	0.628476	0.281063
	6	2.605	4.205	3.915	3.11	3.48	3.463	0.635596	0.284247
	7	2.605	4.215	3.915	3.11	3.585	3.486	0.640863	0.286603
	8	2.605	4.22	3.915	3.11	3.59	3.488	0.642482	0.287326
3	0	0.7	0.7	0.7	0.7	0.7	0.7	0	0
	1	0.7	0.7	0.7	0.7	0.7	0.7	0	0
	2	0.7	0.7	0.7	0.7	0.7	0.7	0	0
	3	0.7	0.7	0.7	0.7	0.7	0.7	0	0
	4	0.7	0.7	0.7	0.7	0.7	0.7	0	0
	5	0.7	0.7	0.7	0.7	0.7	0.7	0	0
	6	0.7	0.7	0.7	0.7	0.7	0.7	0	0
	7	0.7	0.7	0.7	0.7	0.7	0.7	0	0
	8	0.7	0.7	0.7	0.7	0.7	0.7	0	0
5	0	0.7	0.7	0.7	0.7	0.7	0.7	0	0
	1	0.7	0.7	0.7	0.7	0.7	0.7	0	0
	2	0.7	0.7	0.7	0.7	0.7	0.7	0	0
	3	0.7	0.7	0.7	0.7	0.7	0.7	0	0
	4	0.7	0.7	0.7	0.7	0.7	0.7	0	0
	5	0.7	0.7	0.7	0.7	0.7	0.7	0	0
	6	0.7	0.7	0.7	0.7	0.7	0.7	0	0
	7	0.7	0.7	0.7	0.7	0.7	0.7	0	0
	8	0.7	0.7	0.7	0.7	0.7	0.7	0	0
